# Supplementary material for: Comparative Transcriptome Analysis Reveals the Effect of Lignin on Storage Roots Formation in Two Sweetpotato (Ipomoea batatas (L.) Lam.) Cultivars
Source: Genes (Basel). 2023 Jun 14;14(6):1263. doi: 10.3390/genes14061263 (PMC10297969; doi:10.3390/genes14061263)
Supplement: Supplementary file 1 [file genes-14-01263-s001.zip]

Archive with 13 entries (13 files):
- Figure S1.pdf
- Figure S2.png
- Figure S3.png
- Figure S4.png
- Figure S5.jpg
- Table S1.xlsx
- Table S2.xlsx
- Table S3.xlsx
- Table S4.xlsx
- Table S5.xlsx
- Table S6.xlsx
- Table S7.xlsx
- Table S8.xlsx
