# Supplementary material for: Comparative Transcriptome Analysis Reveals the Effect of Lignin on Storage Roots Formation in Two Sweetpotato (Ipomoea batatas (L.) Lam.) Cultivars
Source: Genes (Basel). 2023 Jun 14;14(6):1263. doi: 10.3390/genes14061263 (PMC10297969; doi:10.3390/genes14061263)
Supplement: Supplementary file 1 [file genes-14-01263-s001.zip › Table S1.xlsx]

## Sheet: Table S1
Table S1. The data quality of raw sequencing
Sample name	Raw reads	Clean reads	Clean bases	Error rate (%)	Q20(%)	Q30 (%)	GC content(%)
J29_D3_1	50772238	50324636	7.55G	0.03	96.45	90.79	47.9
J29_ D3_2	50727116	50188652	7.53G	0.03	97.07	92.06	48.01
J29_ D3_3	46664608	46042656	6.91G	0.03	97.1	92.09	48.02
J29_ D2_1	65082028	63767890	9.57G	0.03	97.07	92.06	46.55
J29_ D2_2	60019052	59290052	8.89G	0.03	97.04	91.97	46.89
J29_ D2_3	66871460	66124890	9.92G	0.03	96.54	90.95	47.24
J29_ D1_1	55777736	55118700	8.27G	0.03	96.71	91.31	46.83
J29_ D1_2	50937224	50213938	7.53G	0.03	97.17	92.28	47.09
J29_ D1_3	51760190	51079884	7.66G	0.03	96.93	91.75	46.78
J25_ D3_1	47903750	47252134	7.09G	0.03	97.15	92.19	47.16
J25_D3_2	44751504	44212590	6.63G	0.03	97.22	92.3	47.12
J25_ D3_3	55063564	54453240	8.17G	0.03	97.22	92.34	47.21
J25_ D2_1	55564748	54855850	8.23G	0.03	96.73	91.28	46.78
J25_ D2_2	60047924	59300692	8.9G	0.03	97.21	92.37	47.12
J25_ D2_3	49318046	48714970	7.31G	0.03	97.25	92.4	46.87
J25_ D1_1	52140394	51442220	7.72G	0.03	97.16	92.22	46.94
J25_ D1_2	46680802	46129662	6.92G	0.03	97.15	92.21	47.04
J25_ D1_3	54866800	54167484	8.13G	0.03	96.76	91.38	46.85
