# Supplementary material for: Comparative Transcriptome Analysis Reveals the Effect of Lignin on Storage Roots Formation in Two Sweetpotato (Ipomoea batatas (L.) Lam.) Cultivars
Source: Genes (Basel). 2023 Jun 14;14(6):1263. doi: 10.3390/genes14061263 (PMC10297969; doi:10.3390/genes14061263)
Supplement: Supplementary file 1 [file genes-14-01263-s001.zip › Table S2.xlsx]

## Sheet: Table S2
Table S2 Statistics of transcripts length distribution before and after correction.
Sample	Transcripts length interval	<500bp	500-1kbp	1k-2kbp	2k-3kbp	>3kbp	Total	average length
Ib_M	Number of transcripts	9245	12194	22565	7071	1062	52137	1253
Ib_M	Number of Genes	2084	4256	10148	3955	705	21148	1457
