# Supplementary material for: Comparative Transcriptome Analysis Reveals the Effect of Lignin on Storage Roots Formation in Two Sweetpotato (Ipomoea batatas (L.) Lam.) Cultivars
Source: Genes (Basel). 2023 Jun 14;14(6):1263. doi: 10.3390/genes14061263 (PMC10297969; doi:10.3390/genes14061263)
Supplement: Supplementary file 1 [file genes-14-01263-s001.zip › Table S3.xlsx]

## Sheet: Sheet1
Table S3. Unigenes annotation information
Database	Unigene number	Percentage (%)
NT	20114	95.11
NR	19137	90.49
KEGG	18849	89.13
SwissProt	16083	76.05
GO	12949	61.23
Pfam	12949	61.23
KOG	11585	54.78
at least one Database	20409	96.5056
all Databases	8885	42.0134
