# Supplementary material for: Comparative Transcriptome Analysis Reveals the Effect of Lignin on Storage Roots Formation in Two Sweetpotato (Ipomoea batatas (L.) Lam.) Cultivars
Source: Genes (Basel). 2023 Jun 14;14(6):1263. doi: 10.3390/genes14061263 (PMC10297969; doi:10.3390/genes14061263)
Supplement: Supplementary file 1 [file genes-14-01263-s001.zip › Table S4.xlsx]

## Sheet: Sheet1
Table S4 The primer of qRT-PCR
gene	primer name	primer sequence (5`-3`)
Transcript14570	14570-qRT-S	GAGGACCCTCTCCAGCGTAT
	14570-qRT-A	CCCTATGATCTTCGCCGCTT
Transcript11924	11924-qRT-S	GTCACCGTAGCTTGGCATCT
	11924-qRT-A	TCACCTCGTCTGGTTTCACG
Transcript10314	10314-qRT-S	CCATAGCTAAGAGCCCTGCC
	10314-qRT-A	CTGACCAAGTTTGGCGTTGG
Transcript17940	17940-qRT-S	ATTGGAGAGTCACGTTGCGT
	17940-qRT-A	CTCCCACAAGTGAGCAGGAG
Transcript18458	18458-qRT-S	CATGTTGGCGCATAATCCCG
	18458-qRT-A	CGGAAGTGTCGGAAACCAGA
Transcript22370	22370-qRT-S	GGTTGCTGACGAGCACTTTG
	22370-qRT-A	ACAACGCCAATGTGCATTCC
Transcript23368	23368-qRT-S	GGTGGGGCTTTAACCGTGTA
	23368-qRT-A	TCACCGTGCAGACGTAACAA
Transcript23494	23494-qRT-S	GAGGGTTTTCCGAGACCGTT
	23494qRT-A	GGGCTTGATGGGATCCTTGT
Transcript30056	30056-qRT-S	AACCTTTAAGACGGCGGAGG
	30056-qRT-A	TTGAGGTCATAGTCGCTGGC
Transcript33328	33328-qRT-S	ACTTGCCAATTGCCAGGAGA
	33328-qRT-A	GGCTTAGATGAACCCGCCAT
Transcript30918	30918-qRT-S	GCCATGAAAGAGCTTCGGGA
	30918-qRT-A	GCCAGTGTAGACGCCAATCT
IbACTIN	IbACTIN-S	CTGGTGTTATGGTTGGGATGG
	IbACTIN-A	GGGGTGCCTCGGTAAGAAG
