# Supplementary material for: Comparative Transcriptome Analysis Reveals the Effect of Lignin on Storage Roots Formation in Two Sweetpotato (Ipomoea batatas (L.) Lam.) Cultivars
Source: Genes (Basel). 2023 Jun 14;14(6):1263. doi: 10.3390/genes14061263 (PMC10297969; doi:10.3390/genes14061263)
Supplement: Supplementary file 1 [file genes-14-01263-s001.zip › Table S5.xlsx]

## Sheet: Sheet1
Table S5 Expression analysis of key DEGs involved in different pathways.
Photosynthetic carbon fixation
geneid	J29_46_1.fpkm	J29_46_2.fpkm	J29_46_3.fpkm	J29_32_1.fpkm	J29_32_2.fpkm	J29_32_3.fpkm	J25_46_1.fpkm	J25_46_2.fpkm	J25_46_3.fpkm	J25_32_1.fpkm	J25_32_2.fpkm	J25_32_3.fpkm
transcript_HQ_Ib_M_transcript9840/f2p0/1895	38.14	38.17	34.89	31.53	25.31	30.31	12.58	15.86	15.28	9	9.11	11.94
transcript_HQ_Ib_M_transcript4371/f2p0/2292	15.55	17.88	15.8	13.98	12.88	16.16	6.01	5.64	5.48	5.49	6.74	6.47
transcript_HQ_Ib_M_transcript5573/f2p0/2208	16.14	17.55	13.59	14.42	14.77	18.44	4.63	6.4	6.13	6.61	5.93	6.55
transcript_HQ_Ib_M_transcript27804/f2p0/1131	5.96	3.99	10.02	4.28	5.33	7.04	1.13	1.49	1.48	2.16	1.19	0.72
transcript_HQ_Ib_M_transcript23852/f2p0/1280	109.08	115.21	128.69	156.32	138.54	117.27	13.45	12.87	15.14	13.64	13.35	13.33
transcript_HQ_Ib_M_transcript27066/f14p0/1152	30.67	22.26	45.64	31.7	24.5	35.48	14.88	15.32	24.53	16.71	16.97	13.15
transcript_HQ_Ib_M_transcript20086/f4p0/1427	888.65	599.06	855.71	557.23	666.4	613.36	954.45	1194.61	1129.47	1433.76	1189.27	1139.54
transcript_HQ_Ib_M_transcript42162/f2p0/565	788.53	420.39	534.43	442.72	422.83	506.82	708.1	822.2	710.95	876.28	868.37	688.24
transcript_HQ_Ib_M_transcript10013/f6p0/1899	0.08	0.29	0	0	0.1	0.25	46.67	43.02	40.37	27.84	46.33	43.93
Phenylpropanoid biosynthesis
geneid	J29_46_1.fpkm	J29_46_2.fpkm	J29_46_3.fpkm	J29_32_1.fpkm	J29_32_2.fpkm	J29_32_3.fpkm	J25_46_1.fpkm	J25_46_2.fpkm	J25_46_3.fpkm	J25_32_1.fpkm	J25_32_2.fpkm	J25_32_3.fpkm
transcript_HQ_Ib_M_transcript23311/f2p0/1289	83.39	82.01	34.15	43.76	68.58	49.3	8.58	13.37	15.74	16.09	15.01	15.75
transcript_HQ_Ib_M_transcript4320/f2p0/2325	6.1	5.28	5.09	3.87	2.89	6.01	0	1.56	2.13	3.14	0.82	4.8
transcript_HQ_Ib_M_transcript16411/f3p0/1589	193.69	145.34	88.99	107.21	133.94	189.73	21.06	37.14	50.8	46.75	27.23	29.56
transcript_HQ_Ib_M_transcript4403/f2p0/2290	2.59	1.85	2.82	1.57	1.65	2.22	0.37	0.53	0.43	0.39	0.02	0.07
transcript_HQ_Ib_M_transcript44442/f4p0/451	227.09	191.77	64.04	201.82	228.77	267.39	66.91	16.08	44.4	29.59	73.19	25.68
transcript_HQ_Ib_M_transcript32620/f2p0/899	40.42	47.58	20.58	54.74	51.69	65.7	21.18	21.67	24.02	14	15.4	15.55
transcript_HQ_Ib_M_transcript15258/f3p0/1636	21.05	30.85	12.54	31.69	36.48	37.99	15.89	21.7	22.99	15.45	15.86	11.76
transcript_HQ_Ib_M_transcript26179/f2p0/1186	1.94	1.88	4.75	0.82	0.29	0.32	7.72	11.51	17.94	1.61	2.06	1.6
transcript_HQ_Ib_M_transcript24226/f8p0/1239	25.63	16.52	14.1	42.58	44.79	72.97	62.27	40.89	33.76	72.7	118.32	100.62
transcript_HQ_Ib_M_transcript26346/f3p0/1164	2.47	1.83	0.72	1.03	2.68	2.66	4.88	9.97	4.88	27.58	14.89	25.02
transcript_HQ_Ib_M_transcript24981/f4p0/1221	1.75	0.82	0.47	0.88	1.78	1.82	4.6	6.09	4.81	19.48	14.22	17.36
transcript_HQ_Ib_M_transcript26274/f4p0/1173	1.17	0.4	0.25	0.68	0.93	0.73	0.31	0.51	0.14	2.87	3.53	5.72
transcript_HQ_Ib_M_transcript12187/f3p0/1766	324.36	317.18	133.83	151.23	125.06	172.08	428.98	411.74	325.75	292.04	251.61	268.25
Starch and sucrose metabolism
geneid	J29_46_1.fpkm	J29_46_2.fpkm	J29_46_3.fpkm	J29_32_1.fpkm	J29_32_2.fpkm	J29_32_3.fpkm	J25_46_1.fpkm	J25_46_2.fpkm	J25_46_3.fpkm	J25_32_1.fpkm	J25_32_2.fpkm	J25_32_3.fpkm
transcript_HQ_Ib_M_transcript28966/f2p0/1073	16.81	1.73	4.56	5.87	3.81	8.51	0	0	0	0	0	0
transcript_HQ_Ib_M_transcript40551/f2p0/612	23.56	3.79	85	24.06	18.77	13.97	0	0	0	0	0	0
transcript_HQ_Ib_M_transcript11784/f2p0/1792	9.68	7.6	34.42	14.56	16.56	16.36	2.38	7.37	7.68	9.35	6.45	4.44
transcript_HQ_Ib_M_transcript5390/f3p0/2216	6.84	8.77	54.92	22.94	23.82	21.63	2.27	9.71	6.46	9.36	10.66	8.6
transcript_HQ_Ib_M_transcript27262/f2p0/1140	12.78	12.45	84.75	43.48	48.29	60.41	2.4	13.79	11.62	12.11	17.45	11
transcript_HQ_Ib_M_transcript13592/f2p0/1714	21.98	20.12	101.61	38.75	53.75	54.66	17.77	42.98	36.86	26.05	23.74	22.85
transcript_HQ_Ib_M_transcript6425/f2p0/2143	13.1	15.56	16.8	15.8	15.38	13.89	12.46	9.12	9.6	4.52	7.4	8.75
transcript_HQ_Ib_M_transcript4991/f2p0/2262	70.29	41.52	114.59	54.45	42.61	39.3	62.65	58.1	53.78	27.08	30.39	14.19
transcript_HQ_Ib_M_transcript3208/f2p0/2481	3.69	1.53	37.93	8.05	6.84	1.58	92.78	84.25	68.24	73.7	92.38	22.36
transcript_HQ_Ib_M_transcript12385/f2p0/1757	0.39	0.59	0.33	0.49	0.6	0.24	1.79	4.44	2.79	3.33	4.58	3.77
transcript_HQ_Ib_M_transcript4707/f4p0/2291	9.29	8.08	5.95	8.58	6.94	8.23	5.07	5.87	4.13	12.46	12.09	12.79
transcript_HQ_Ib_M_transcript6481/f2p0/2161	2.98	3.06	7.56	2.79	4.4	2.68	2.43	5.21	5.11	6.35	5.32	5.64
transcript_HQ_Ib_M_transcript9816/f2p0/1886	33.54	12.33	53.13	13.83	18.74	24.71	34.57	41.65	36.67	52.32	44.51	41.72
transcript_HQ_Ib_M_transcript16215/f3p0/1586	93.84	35.39	51.83	7.16	8.45	9.09	40.93	53.86	62.39	15.55	13.28	8.52
transcript_HQ_Ib_M_transcript12297/f12p0/1740	29.23	33.15	41.74	26.44	27.16	24.46	89.73	70.62	82.71	35.15	42.6	39.24
Hormone signal transduction
geneid	J29_46_1.fpkm	J29_46_2.fpkm	J29_46_3.fpkm	J29_32_1.fpkm	J29_32_2.fpkm	J29_32_3.fpkm	J25_46_1.fpkm	J25_46_2.fpkm	J25_46_3.fpkm	J25_32_1.fpkm	J25_32_2.fpkm	J25_32_3.fpkm
transcript_HQ_Ib_M_transcript35089/f2p0/821	55.57	37.76	90.95	27.54	53.15	34.03	18.17	20.43	13.62	54.63	71.34	75.82
transcript_HQ_Ib_M_transcript34493/f5p0/858	83.64	119.41	29.47	112.35	80.44	114.16	261.82	153.99	192.26	59.77	48.99	55.34
transcript_HQ_Ib_M_transcript6686/f2p0/2094	6.4	5.95	4.81	4.57	4.77	4.25	6.61	7.68	6.16	20.15	19.93	13.28
transcript_HQ_Ib_M_transcript6702/f2p0/2111	3.24	3.46	4.69	7.04	6.18	5.64	8.15	12.53	12.37	6.42	7.82	5.96
transcript_HQ_Ib_M_transcript23581/f8p0/1293	3.27	2.31	0.49	5.58	7.76	8.41	4.11	11.12	14.5	20.43	22.96	32.43
transcript_HQ_Ib_M_transcript7136/f2p0/2053	0.31	0.3	0.21	0.53	0.08	0.52	4.03	2.93	4.51	2.04	1.24	1.52
transcript_HQ_Ib_M_transcript2522/f2p0/2595	6.63	10.82	9.66	13.72	8.21	6.94	29.37	23.26	20.09	5.85	5.28	3.42
transcript_HQ_Ib_M_transcript4234/f2p0/2339	59.93	65.41	61.64	24.98	14.47	24.33	165.4	153.11	136.65	48.85	35.48	27.58
transcript_HQ_Ib_M_transcript15634/f2p0/1611	7.1	6.93	5.92	3.61	4.64	3.77	1.24	1.05	0.56	0.39	1.87	1.69
transcript_HQ_Ib_M_transcript20491/f8p0/1398	9.26	6.3	21.5	5.1	6.8	3.76	104.51	69.06	105.84	54.92	72.03	57.46
transcript_HQ_Ib_M_transcript3893/f5p0/2401	67.49	52.4	40.65	50.42	38.76	43.42	22.11	17.19	25.35	13.7	12.33	10.45
transcript_HQ_Ib_M_transcript20795/f2p0/1413	28.01	28.31	21.09	33.97	26.84	26.22	5.72	5.89	5.52	4.44	2.53	3.54
transcript_HQ_Ib_M_transcript33328/f2p0/892	394.01	252.77	35.55	165.95	176.57	207.97	1.39	1.43	0.78	8.44	5.7	7.77
transcript_HQ_Ib_M_transcript13073/f2p0/1746	368.66	378.34	54.28	171.84	211.67	192.94	21.51	24.61	17.98	36.75	32.43	42.82
transcript_HQ_Ib_M_transcript24853/f8p0/1235	155.56	154.66	28.81	77.16	97.4	94	473.72	413.37	331.3	777.02	680.48	924.94
transcript_HQ_Ib_M_transcript3100/f2p0/2518	68.77	85.92	33.03	126.6	67.7	88.54	12.01	8.46	7.3	9.57	6.26	4.38
transcript_HQ_Ib_M_transcript3011/f4p0/2510	85.49	109.53	45.05	155.73	102.64	128.79	14.48	11.5	9.69	11.64	7.35	6.9
transcript_HQ_Ib_M_transcript23305/f2p0/1294	4.06	7.18	1.66	10.2	6.15	6.46	37.48	27.63	26.35	32.82	19.35	14.01
transcript_HQ_Ib_M_transcript3320/f9p0/2482	14.03	17.74	6.28	16.68	10.51	10.29	24.71	17.04	30.28	7.92	6.42	6.85
