# Supplementary material for: Comparative Transcriptome Analysis Reveals the Effect of Lignin on Storage Roots Formation in Two Sweetpotato (Ipomoea batatas (L.) Lam.) Cultivars
Source: Genes (Basel). 2023 Jun 14;14(6):1263. doi: 10.3390/genes14061263 (PMC10297969; doi:10.3390/genes14061263)
Supplement: Supplementary file 1 [file genes-14-01263-s001.zip › Table S6.xlsx]

## Sheet: Sheet1
Table S6 Enriched GO terms gene name.
biological_process
S-adenosylmethionine biosynthetic process
S-adenosylmethionine metabolic process
protein phosphorylation
drug transmembrane transport
drug transport
response to drug
response to stimulus
cellular glucan metabolic process
glucan metabolic process
cellular polysaccharide metabolic process
regulation of biosynthetic process
regulation of transcription, DNA-templated
regulation of nucleic acid-templated transcription
regulation of RNA metabolic process
regulation of RNA biosynthetic process
regulation of nucleobase-containing compound metabolic process
cellular_component
apoplast
extracellular region
proteinaceous extracellular matrix
molecular_function
transferase activity
nucleic acid binding transcription factor activity
transcription factor activity, sequence-specific DNA binding
methionine adenosyltransferase activity
cysteine-type endopeptidase activity
xyloglucan:xyloglucosyl transferase activity
protein kinase activity
transferase activity, transferring glycosyl groups
drug transmembrane transporter activity
drug transporter activity
kinase activity
