# Supplementary material for: Comparative Transcriptome Analysis Reveals the Effect of Lignin on Storage Roots Formation in Two Sweetpotato (Ipomoea batatas (L.) Lam.) Cultivars
Source: Genes (Basel). 2023 Jun 14;14(6):1263. doi: 10.3390/genes14061263 (PMC10297969; doi:10.3390/genes14061263)
Supplement: Supplementary file 1 [file genes-14-01263-s001.zip › Table S7.xlsx]

## Sheet: Sheet1
Table S7 qRT-PCR genes name
Transcript14570	PREDICTED: tryptophan aminotransferase-related protein 4-like
Transcript11924	PREDICTED: NAC transcription factor ONAC010-like
Transcript10314	4-coumarate-CoA ligase
Transcript17940	PREDICTED: uncharacterized protein LOC109177309
Transcript18458	PREDICTED: caffeic acid 3-O-methyltransferase
Transcript22370	cinnamyl alcohol dehydrogenase
Transcript23368	PREDICTED: auxin efflux carrier component 5-like
Transcript23494	PREDICTED: auxin-responsive protein IAA14-like isoform X2
Transcript30056	PREDICTED: ethylene-responsive transcription factor ERF109-like
Transcript33328	PREDICTED: protein TIFY 10A-like isoform X1
Transcript30918	PREDICTED: caffeoyl-CoA O-methyltransferase-like
