# Supplementary material for: Comparative Transcriptome Analysis Reveals the Effect of Lignin on Storage Roots Formation in Two Sweetpotato (Ipomoea batatas (L.) Lam.) Cultivars
Source: Genes (Basel). 2023 Jun 14;14(6):1263. doi: 10.3390/genes14061263 (PMC10297969; doi:10.3390/genes14061263)
Supplement: Supplementary file 1 [file genes-14-01263-s001.zip › Table S8.xlsx]

## Sheet: Sheet1
Table S8 qRT-PCR analysis of four key genes
gene ID	29D1	29D2	29D3	25D1	25D2	25D3
actin	20.7213	20.7482	20.5682	20.2008	21.5806	20.8375
	20.5428	20.8591	20.6748	20.2322	21.7172	20.6737
	20.6332	20.8202	20.6776	20.2731	21.366	20.6112
swbp7	24.774	27.2721	26.6744	21.521	23.0798	23.2528
	24.8372	27.285	26.6747	21.5252	23.0719	23.3159
	25.0216	27.5504	26.8505	21.6457	23.187	23.3621
swbp1	24.5255	25.1935	27.9573	22.4222	24.2718	24.6121
	24.3911	25.2266	27.0368	22.4718	24.2542	24.2167
	24.564	25.2864	27.1517	22.4676	24.2185	24.4853
ERF109	24.0694	26.5366	28.6877	32.7314	31.1395	32.0655
	24.0387	26.5356	28.9523	32.6119	31.395	32.4117
	24.0844	26.3466	28.8629	32.4731	30.8995	32.5658
ERF061	24.0021	24.6842	25.2284	32.0511	31.2565	32.5265
	23.9294	24.5323	25.2872	32.0004	31.4668	32.4399
	24.0027	24.4842	25.3866	32.0801	31.6709	32.7368
